# Supplementary material for: Efficacy of Commercial Infectious Bronchitis Vaccines against Canadian Delmarva (DMV/1639) Infectious Bronchitis Virus Infection in Layers
Source: Vaccines (Basel). 2022 Jul 27;10(8):1194. doi: 10.3390/vaccines10081194 (PMC9416550; doi:10.3390/vaccines10081194)
Supplement: Supplementary file 1 [file vaccines-10-01194-s001.zip]

Archive with 1 entries (1 files):
- vaccines-1811865-supplementary.pdf
